# Supplementary material for: Causal Relationship Between Neurotrophins and Normal Pressure Hydrocephalus: Insights From a Bidirectional Two‐Sample Mendelian Randomization Study
Source: Brain Behav. 2026 Mar 30;16(4):e71309. doi: 10.1002/brb3.71309 (PMC13112031; doi:10.1002/brb3.71309)
Supplement: Supplementary file 1 — Supplementary Materials: brb371309‐sup‐0001‐TableS1.xlsx [file BRB3-16-e71309-s001.xlsx]

## Sheet: forward analysis
Table S1. Detailed information of instrumental variables used in MR analyses
SNP	pval.exposure	chr.exposure	pos.exposure	effect_allele.exposure	other_allele.exposure	eaf.exposure	beta.exposure	se.exposure	exposure	mr_keep.exposure	pval_origin.exposure	id.exposure	data_source.exposure
rs35052325	6.27e-10	3	39171676	T	C	0.09733	-0.200475	0.0323621	BDNF	TRUE	reported	DdLZ4W	textfile
rs998952	7.41e-08	9	101084801	C	G	0.2649	-0.11639	0.0215995	BDNF	TRUE	reported	DdLZ4W	textfile
rs55931012	2.21e-07	9	136949669	T	C	0.1709	-0.133127	0.0256647	BDNF	TRUE	reported	DdLZ4W	textfile
rs144832780	4.2e-07	10	92700871	T	C	0.02855	0.288274	0.0569026	BDNF	TRUE	reported	DdLZ4W	textfile
rs80238569	5.01e-24	11	27777863	G	A	0.07134	0.375866	0.0370003	BDNF	TRUE	reported	DdLZ4W	textfile
rs72961247	3.23e-07	11	37536790	G	A	0.01688	0.378313	0.0739442	BDNF	TRUE	reported	DdLZ4W	textfile
rs17682723	4.77e-07	11	123706758	G	T	0.2412	0.112382	0.0222909	BDNF	TRUE	reported	DdLZ4W	textfile
rs7969614	3.6e-07	12	44838183	G	A	0.1918	0.123506	0.024239	BDNF	TRUE	reported	DdLZ4W	textfile
rs3000895	3.83e-06	1	12622849	T	C	0.0636	-0.4222	0.0913774	CNTF	TRUE	reported	pn46PP	textfile
rs935486	4.12e-05	2	30118859	A	G	0.96024	-0.4632	0.112959	CNTF	TRUE	reported	pn46PP	textfile
rs716685	1.63e-05	2	70793033	C	T	0.6879	0.206	0.0477905	CNTF	TRUE	reported	pn46PP	textfile
rs4665057	9.41e-06	2	159318483	C	G	0.7187	0.2222	0.0501556	CNTF	TRUE	reported	pn46PP	textfile
rs7565873	8.94e-06	2	58815133	C	T	0.4533	-0.2015	0.0453684	CNTF	TRUE	reported	pn46PP	textfile
rs281492	8.69e-06	2	46196504	T	C	0.496	-0.1991	0.0447676	CNTF	TRUE	reported	pn46PP	textfile
rs10866090	2.61e-05	3	954702	G	A	0.96322	-0.5253	0.124931	CNTF	TRUE	reported	pn46PP	textfile
rs17028838	2.09e-05	3	32081239	C	T	0.90755	0.3329	0.0782325	CNTF	TRUE	reported	pn46PP	textfile
rs10004202	1.32e-05	4	171394936	A	G	0.8151	-0.2551	0.0585482	CNTF	TRUE	reported	pn46PP	textfile
rs10041133	3.08e-05	5	152949036	A	G	0.2823	0.2157	0.0517562	CNTF	TRUE	reported	pn46PP	textfile
rs350024	1.22e-05	5	40191013	C	T	0.95726	-0.4496	0.10279	CNTF	TRUE	reported	pn46PP	textfile
rs13212298	4.46e-05	6	113921735	C	T	0.7386	-0.202	0.049483	CNTF	TRUE	reported	pn46PP	textfile
rs10081066	1.29e-05	6	155198063	C	T	0.341	-0.2069	0.0474309	CNTF	TRUE	reported	pn46PP	textfile
rs2390256	4.44e-05	7	20138259	T	C	0.6928	-0.1969	0.048222	CNTF	TRUE	reported	pn46PP	textfile
rs2511585	1.48e-05	8	104241486	A	G	0.3529	0.2067	0.047717	CNTF	TRUE	reported	pn46PP	textfile
rs10977704	1.58e-05	9	9384643	A	C	0.7326	-0.2285	0.0529309	CNTF	TRUE	reported	pn46PP	textfile
rs2039011	8.05e-06	9	18956546	T	G	0.1501	-0.2692	0.060306	CNTF	TRUE	reported	pn46PP	textfile
rs220865	7.42e-06	11	115426231	G	A	0.2207	0.2211	0.0493381	CNTF	TRUE	reported	pn46PP	textfile
rs179095	3.94e-05	14	30377669	A	G	0.1064	0.3277	0.0797113	CNTF	TRUE	reported	pn46PP	textfile
rs2412541	3.62e-05	15	40621642	G	T	0.1441	-0.2492	0.0603328	CNTF	TRUE	reported	pn46PP	textfile
rs9941193	3.98e-05	16	51755174	A	G	0.672	-0.1972	0.0479951	CNTF	TRUE	reported	pn46PP	textfile
rs2214346	1.93e-06	16	18028711	T	C	0.4543	-0.2053	0.0431275	CNTF	TRUE	reported	pn46PP	textfile
rs8099055	2.02e-05	18	8133002	G	A	0.98608	0.7694	0.180479	CNTF	TRUE	reported	pn46PP	textfile
rs2900918	4.89e-05	19	13394519	C	T	0.96521	0.4945	0.121768	CNTF	TRUE	reported	pn46PP	textfile
rs11740708	7.56e-86	5	37867986	A	G	0.0906	-0.3888	0.0198	GDNF	TRUE	reported	ZEiY4C	textfile
rs2194229	5.34e-21	5	37918737	A	T	0.1296	-0.1683	0.0179	GDNF	TRUE	reported	ZEiY4C	textfile
rs2453338	2.3e-11	5	38094769	T	A	0.648	-0.0829	0.0124	GDNF	TRUE	reported	ZEiY4C	textfile
rs77671113	9.45e-09	10	85934651	A	C	0.0859	-0.1194	0.0208	GDNF	TRUE	reported	ZEiY4C	textfile
rs55850217	5.59e-09	19	14694468	T	C	0.3119	0.0816	0.014	GDNF	TRUE	reported	ZEiY4C	textfile
rs139671680	4.84e-06	5	66961825	A	G	0.05481	0.191162	0.0417719	NGF	TRUE	reported	rnYeX2	textfile
rs117319448	1.07e-06	10	49907670	A	G	0.01989	0.326786	0.0669039	NGF	TRUE	reported	rnYeX2	textfile
rs777782	3.46e-06	13	60843474	A	T	0.2519	0.102188	0.0219946	NGF	TRUE	reported	rnYeX2	textfile
rs7323382	2.3e-06	13	106477943	T	C	0.3385	-0.0950445	0.0200919	NGF	TRUE	reported	rnYeX2	textfile
rs12920884	4.24e-06	16	17383052	A	G	0.1096	0.140074	0.0304247	NGF	TRUE	reported	rnYeX2	textfile
rs180686725	1.16e-06	20	41625743	A	G	0.01335	-0.404707	0.08313	NGF	TRUE	reported	rnYeX2	textfile
rs17320368	4.75e-05	1	63743494	C	G	0.95229	-0.3808	0.0936201	NT-3	TRUE	reported	5Z1J8s	textfile
rs10752934	3.29e-05	1	184199676	A	G	0.665	0.1986	0.0478237	NT-3	TRUE	reported	5Z1J8s	textfile
rs17086570	1.09e-05	6	155678361	G	A	0.92048	-0.3438	0.078163	NT-3	TRUE	reported	5Z1J8s	textfile
rs11765423	1.79e-06	7	96560195	A	G	0.83	-0.2748	0.0575388	NT-3	TRUE	reported	5Z1J8s	textfile
rs11198333	1.94e-05	10	83368626	G	A	0.7654	0.226	0.0529093	NT-3	TRUE	reported	5Z1J8s	textfile
rs34154656	4.11e-05	11	56629040	G	A	0.95427	-0.5027	0.122574	NT-3	TRUE	reported	5Z1J8s	textfile
rs11109941	2e-05	12	99601889	A	G	0.837	0.2568	0.060211	NT-3	TRUE	reported	5Z1J8s	textfile
rs423694	4.89e-05	16	83839259	C	T	0.6372	0.1912	0.0470852	NT-3	TRUE	reported	5Z1J8s	textfile
rs9922084	3.83e-05	16	19658148	G	T	0.9334	0.3859	0.0937205	NT-3	TRUE	reported	5Z1J8s	textfile
rs6030585	1.99e-05	20	42985066	C	G	0.1958	-0.2418	0.0566731	NT-3	TRUE	reported	5Z1J8s	textfile
rs4844686	1e-06	1	208527769	T	C	0.4503	0.1233	0.0252	NT-4	TRUE	reported	1g2RBK	textfile
rs62306542	2.95e-07	4	87164924	C	G	0.90358	-0.2155	0.042	NT-4	TRUE	reported	1g2RBK	textfile
rs28440900	3.55e-06	5	115414845	T	G	0.2495	0.1381	0.0298	NT-4	TRUE	reported	1g2RBK	textfile
rs116272260	3.55e-06	5	116549635	A	T	0.95924	0.298	0.0643	NT-4	TRUE	reported	1g2RBK	textfile
rs12114836	4.57e-06	8	33782967	A	G	0.5129	0.1136	0.0248	NT-4	TRUE	reported	1g2RBK	textfile
rs118039440	3.55e-06	8	134246435	T	C	0.97515	0.4937	0.1065	NT-4	TRUE	reported	1g2RBK	textfile
rs56041718	3.55e-06	9	12480983	A	G	0.97416	-0.4581	0.0988	NT-4	TRUE	reported	1g2RBK	textfile
rs2714036	3.31e-06	17	72718293	A	C	0.90954	-0.1949	0.0419	NT-4	TRUE	reported	1g2RBK	textfile
rs10418046	3.31e-08	19	53824615	T	G	0.7992	0.1648	0.0298	NT-4	TRUE	reported	1g2RBK	textfile
rs739073	1.29e-06	22	33163244	T	G	0.8996	-0.2164	0.0447	NT-4	TRUE	reported	1g2RBK	textfile

## Sheet: reverse analysis
Table S1. Detailed information of instrumental variables used in MR analyses
chr.outcome	SNP	pos.outcome	effect_allele.outcome	other_allele.outcome	eaf.outcome	beta.outcome	se.outcome	pval.outcome	outcome	mr_keep.outcome	pval_origin.outcome	id.outcome	data_source.outcome
7	rs798495	2797267	C	T	0.2983	0.00540307	0.0210691	0.797616	BDNF	TRUE	reported	0kJutt	textfile
8	rs57340758	25328952	C	T	0.3365	-0.0081053	0.0201693	0.6878	BDNF	TRUE	reported	0kJutt	textfile
10	rs10828247	21822856	G	A	0.3075	0.0123605	0.0208271	0.552881	BDNF	TRUE	reported	0kJutt	textfile
11	rs11217863	120293138	A	G	0.118	-0.00070918	0.0293733	0.980739	BDNF	TRUE	reported	0kJutt	textfile
12	rs7962263	21466117	T	C	0.2829	-0.0364183	0.0213184	0.0876375	BDNF	TRUE	reported	0kJutt	textfile
16	rs78534650	49760869	C	T	0.07541	0.0898634	0.0366737	0.0143034	BDNF	TRUE	reported	0kJutt	textfile
16	rs4843226	87225264	C	T	0.4026	0.00539107	0.0195395	0.782631	BDNF	TRUE	reported	0kJutt	textfile
7	rs798495	2757633	C	T	0.7038	-0.0008278	0.0500348	0.9868	CNTF	TRUE	reported	8nayCv	textfile
8	rs57340758	25471436	T	C	0.6451	0.04316	0.0480337	0.3689	CNTF	TRUE	reported	8nayCv	textfile
10	rs10828247	21533927	G	A	0.6382	-0.08807	0.0469264	0.06055	CNTF	TRUE	reported	8nayCv	textfile
16	rs4843226	87191658	C	T	0.4095	-0.08004	0.0459429	0.08148	CNTF	TRUE	reported	8nayCv	textfile
7	rs798495	2757633	C	T	0.3064	-0.0087	0.0124	0.483	GDNF	TRUE	reported	jwUVkx	textfile
8	rs57340758	25471436	C	T	0.3636	-0.0047	0.0123	0.702	GDNF	TRUE	reported	jwUVkx	textfile
10	rs10828247	21533927	G	A	0.3409	-0.0155	0.012	0.196	GDNF	TRUE	reported	jwUVkx	textfile
11	rs11217863	120422429	A	G	0.1227	-0.0023	0.0175	0.895	GDNF	TRUE	reported	jwUVkx	textfile
12	rs7962263	21313183	T	C	0.2819	-0.037	0.0127	0.00358	GDNF	TRUE	reported	jwUVkx	textfile
16	rs78534650	49726958	C	T	0.0694	-0.0164	0.0251	0.514	GDNF	TRUE	reported	jwUVkx	textfile
16	rs4843226	87191658	T	C	0.6006	0.011	0.012	0.359	GDNF	TRUE	reported	jwUVkx	textfile
7	rs798495	2797267	C	T	0.2983	-0.0246	0.020864	0.238425	NGF	TRUE	reported	PFO455	textfile
8	rs57340758	25328952	C	T	0.3365	-0.0184032	0.0199657	0.356703	NGF	TRUE	reported	PFO455	textfile
10	rs10828247	21822856	G	A	0.3075	0.0194373	0.0206261	0.346049	NGF	TRUE	reported	PFO455	textfile
11	rs11217863	120293138	A	G	0.118	-0.0230634	0.0290948	0.427989	NGF	TRUE	reported	PFO455	textfile
12	rs7962263	21466117	T	C	0.2829	0.0116562	0.0211181	0.581004	NGF	TRUE	reported	PFO455	textfile
16	rs78534650	49760869	C	T	0.07541	0.106994	0.0362725	0.0031944	NGF	TRUE	reported	PFO455	textfile
16	rs4843226	87225264	C	T	0.4026	-0.00538525	0.0193524	0.780813	NGF	TRUE	reported	PFO455	textfile
7	rs798495	2757633	C	T	0.3067	0.0079	0.0124	0.524	NT-3	TRUE	reported	TaPGPy	textfile
8	rs57340758	25471436	C	T	0.3635	-0.0118	0.0123	0.337	NT-3	TRUE	reported	TaPGPy	textfile
10	rs10828247	21533927	G	A	0.3408	-0.0084	0.012	0.484	NT-3	TRUE	reported	TaPGPy	textfile
11	rs11217863	120422429	A	G	0.1227	0.0225	0.0176	0.201	NT-3	TRUE	reported	TaPGPy	textfile
12	rs7962263	21313183	T	C	0.2822	0.0111	0.0128	0.386	NT-3	TRUE	reported	TaPGPy	textfile
16	rs78534650	49726958	C	T	0.0692	0.0033	0.0253	0.896	NT-3	TRUE	reported	TaPGPy	textfile
16	rs4843226	87191658	T	C	0.6008	0.0196	0.012	0.102	NT-3	TRUE	reported	TaPGPy	textfile
7	rs798495	2757633	T	C	0.7038	-0.0034	0.0272	0.891251	NT-4	TRUE	reported	p3J4LZ	textfile
8	rs57340758	25471436	T	C	0.6451	-0.0253	0.0259	0.323594	NT-4	TRUE	reported	p3J4LZ	textfile
10	rs10828247	21533927	A	G	0.6382	0.0547	0.0255	0.0316228	NT-4	TRUE	reported	p3J4LZ	textfile
11	rs11217863	120422429	A	G	0.8976	-0.0355	0.0392	0.363078	NT-4	TRUE	reported	p3J4LZ	textfile
12	rs7962263	21313183	T	C	0.7545	0.0239	0.0276	0.389045	NT-4	TRUE	reported	p3J4LZ	textfile
16	rs78534650	49726958	T	C	0.93837	0.0307	0.0546	0.57544	NT-4	TRUE	reported	p3J4LZ	textfile
16	rs4843226	87191658	T	C	0.4095	0.0046	0.0251	0.851138	NT-4	TRUE	reported	p3J4LZ	textfile
